# Supplementary material for: Bicyclic N,S-Acetals Containing Fused Cysteine-Amide System as New Heterocyclic Class Targeting Human Farnesyltransferase (FTase-h)
Source: Int J Mol Sci. 2025 Feb 17;26(4):1717. doi: 10.3390/ijms26041717 (PMC11855478; doi:10.3390/ijms26041717)
Supplement: Supplementary file 1 [file ijms-26-01717-s001.zip]

Archive with 1 entries (1 files):
- ijms-3377882-supplementary.pdf
